# Supplementary material for: Comparison of the performance of a Three-Dimensional Body Scanner and radiography in evaluating adult scoliosis
Source: PeerJ. 2026 Feb 3;14:e20752. doi: 10.7717/peerj.20752 (PMC12880093; doi:10.7717/peerj.20752)
Supplement: Supplemental Information 1 [file peerj-14-20752-s001.xlsx]

## Sheet: 工作表1
Subject coding	Age	Sex	Hight	Weight	shoulder width	chest circumference	waist circumference	Length of right arm	Length of left arm	Length of right leg	Length of left leg	BMI	Ｘray cobb's angle	3D body scanner cobb's angle	IoU	UD
1	35	F	161	50	39	80	69	54	52	88	86	19.2894	27.3	28.6	0.90461	0.0030964
2	61	F	156.5	62	38	95	90	49	50	78	80	25.3141	28.4	32.6	0.88303	0.00404657
3	66	F	140	62	40	110	94	50	53	70	70	31.6327	14.1	19.1	0.84809	0.00409641
4	26	F	155	48	40	80	70	53	53	80	81	19.9792	29.9	38.7	0.900618	0.00290065
5	78	F	149	51	35	93	82	49	50	76	75	22.9719	14.5	23.8	0.933549	0.00141161
6	51	F	150	60	39	92	87	53	52	76	77	26.6667	16.5	22.5	0.928382	0.00181125
7	63	F	154	63	40	96	94	53	53	79	78	26.5643	10	13.3	0.895096	0.00345915
8	23	Ｍ	168	80	44	100	95	58	56	87	86	28.3447	12.8	5.4	0.861824	0.00461433
9	44	F	157	41	32	81	86	57	58	82	86	16.6335	24.8	35.5	0.895453	0.00246169
10	48	F	156	42	33	82	70	54	56	83	80	17.2584	52.1	55.5	0.932625	0.00140742
11	47	Ｍ	175	75	40	97	92	57	56	93	93	24.4898	10.7	17	0.94323	0.00132216
12	69	Ｍ	172	81	40	103	104	56	55	89	88	27.3797	16.3	16.5	0.899738	0.00360653
13	55	F	161	70	40	86	96	54	53	78	78	27.0051	21.6	23.6	0.933235	0.00172317
14	61	Ｍ	165	70	40	95	89	54	54	83	83	25.7117	12.3	16.7	0.956363	0.00122419
15	30	F	160	40	36	74	65	56	56	81	82	15.625	14.1	14.3	0.920407	0.00240097
16	26	Ｍ	170	69	43	94	87	52	53	85	84	23.8754	17.6	19.8	0.895998	0.003293
17	49	F	155	46	36	79	69	53	52	81	81	19.1467	55.1	48.3	0.846527	0.00519481
18	25	F	160	50	36	75	70	53	54	80	82	19.5312	26.5	33.3	0.904756	0.00270833
19	47	F	167	58	37	86	77	55	54	85	86	20.7967	10.2	6.2	0.915514	0.00163054
20	88	Ｍ	152	68	41	105	110	54	53	70	70	29.4321	30.5	36.1	0.873415	0.00466525
21	30	F	160	63	41	91	86	54	54	79	79	24.6094	18.9	16.2	0.87713	0.00343112
22	63	Ｍ	172	67	42	85	86	57	57	89	89	22.6474	11.2	10.3	0.895437	0.00297302
24	37	F	170	60	36	94	85	56	56	88	89	20.7612	10.8	11.8	0.87727	0.00380346
25	46	F	158	63	41	91	86	53	53	77	78	25.2363	13.3	11.1	0.916532	0.00234044
26	70	Ｍ	170.5	66	38	90	93	57	58	90	89	22.7036	14.9	9.7	0.896378	0.00361289
27	56	F	162	62	38	92	84	50	51	77	78	23.6244	10.3	8.2	0.901621	0.00341603
28	79	Ｍ	172	73	41	94	95	59	59	83	84	24.6755	10.5	5.4	0.844992	0.00628257
29	55	F	163.5	52	34	85	75	56	56	85	85	19.4522	16.9	15.7	0.940701	0.00162349
30	80	Ｍ	168	76	44	93	105	58	58	78	78	26.9274	26.6	28.8	0.891138	0.00405205
31	64	F	160	60	44	95	91	55	56	80	81	23.4375	20	21.5	0.864411	0.00475207
32	52	Ｍ	174	78	43	101	90	61	60	90	90	25.763	22.9	21.8	0.927389	0.00173078
33	23	Ｍ	171	63	41	88	80	62	61	91	90	21.5451	19.6	23.7	0.755781	0.010395
34	37	F	159	55	38	90	81	56	55	81	80	21.7555	20.1	19.8	0.891485	0.00346857
35	64	F	153	62	38	95	85	51	49	78	77	26.4855	22.8	14.4	0.778743	0.0054575
36	52	Ｍ	173	76	43	98	89	58	58	85	85	25.3934	25.4	31.3	0.894573	0.00420628
37	28	Ｍ	178	68	40	80	75	62	62	92	92	21.4619	15	7.9	0.832633	0.00660634
38	44	F	163	65	42	89	77	56	56	81	81	24.4646	11.1	11.7	0.85788	0.00447513
39	59	F	156	55.5	38	86	80	53	54	81	80	22.8057	13.3	12.7	0.907575	0.0028113
40	24	Ｍ	168	89	44	105	114	58	57	82	82	31.5334	12.7	14.1	0.875199	0.00400623
42	23	F	160	51	36	92	82	54	54	88	87	19.9219	12.2	13.4	0.908652	0.00210098
