# Supplementary material for: Comparison of the performance of a Three-Dimensional Body Scanner and radiography in evaluating adult scoliosis
Source: PeerJ. 2026 Feb 3;14:e20752. doi: 10.7717/peerj.20752 (PMC12880093; doi:10.7717/peerj.20752)
Supplement: Supplemental Information 2 [file peerj-14-20752-s002.txt]

Chinese: 工作表1
English: Sheet 1
